# Supplementary material for: Diagnostic and prognostic potential of the proteomic profiling of serum-derived extracellular vesicles in prostate cancer
Source: Cell Death Dis. 2021 Jun 21;12(7):636. doi: 10.1038/s41419-021-03909-z (PMC8215487; doi:10.1038/s41419-021-03909-z)
Supplement: Supplementary file 1 — Supplementary Tables (S1-S5) [file 41419_2021_3909_MOESM1_ESM.xlsx]

## Sheet: TableS1
Supplementary Table S1. Clinical data of cancer cohorts
Clinical data of the training cohort of prostate cancer, Hypertrophic, post-prostatectomy Disease-Free survival patients and Healthy Donors.
Type	PATIENT	TYPE	AGE	GROUP	GL score	pTNM	PSA	RECURRENT	Follow-up (months)
Primary Cancers (PCa)	A398	Tumor	66	A	7 (3+4)	pT2a	4.7	No
	A300	Tumor	59	A	6 (3+3)	pT2a	4.3	No
	A313	Tumor	43	A	7 (4+3)	pT2a	4.2	No
	A331	Tumor	54	A	7 (3+4)	pT2a	5.6	No
	A351	Tumor	67	A	6 (3+3)	pT2a	5.5	No
	A361	Tumor	66	A	6 (3+3)	pT2a	4.5	No
	A443	Tumor	60	A	6 (3+3)	pT2a	5.8	No
	A460	Tumor	55	A	7 (4+3)	pT2a	8.14	No
	A319	Tumor	71	A	8 (4+4)	pT2c	11	Yes
	A340	Tumor	65	A	7 (4+3)	pT2c	15	No
	A363	Tumor	62	A	7 (3+4)	pT2c	27.7	No
	A374	Tumor	57	A	7 (3+4)	pT2c	6.7	Yes
	A497	Tumor	74	A	7 (4+3)	pT2c	8.5	No
	A298	Tumor	60	A	6 (3+3)	pT2c	4.9	No
	A302	Tumor	61	A	7 (3+4)	pT2c	6	No
	A307	Tumor	61	A	7 (4+3)	pT2c	14.09	Yes
	A309	Tumor	53	A	7 (3+4)	pT2c	5	No
	A321	Tumor	70	A	8 (4+4)	pT2c	5.2	Yes
	A323	Tumor	74	A	7 (3+4)	pT2c	7.36	No
	A327	Tumor	65	A	7 (3+4)	pT2c	7.5	No
	A328	Tumor	68	A	7 (3+4)	pT2c	7.4	Yes
	A330	Tumor	67	A	7 (4+3)	pT2c	10.9	No
	A333	Tumor	68	A	7 (4+3)	pT2c	7	No
	A337	Tumor	76	A	8 (3+5)	pT2c	8.5	No
	A338	Tumor	55	A	6 (3+3)	pT2c	9.44	No
	A341	Tumor	53	A	7 (4+3)	pT2c	15	No
	A344	Tumor	69	A	7 (4+3)	pT2c	9.1	No
	A350	Tumor	73	A	6 (3+3)	pT2c	40	No
	A359	Tumor	76	A	7 (3+4)	pT2c	7.5	No
	A364	Tumor	70	A	7 (3+4)	pT2c	7.62	No
	A367	Tumor	61	A	7 (3+4)	pT2c	7	Yes
	A414	Tumor	62	A	7 (3+4)	pT2c	16	No
	A429	Tumor	68	A	7 (3+4)	pT2c	9.8	No
	A444	Tumor	63	A	9 (4+5)	pT2c	10.8	No
	A458	Tumor	76	A	7 (3+4)	pT2c	6.8	No
	A485	Tumor	71	A	7 (3+4)	pT2c	7.4	No
	A492	Tumor	77	A	7 (4+3)	pT2c	4	No
	A494	Tumor	63	A	7 (3+4)	pT2c	6.4	No
	A297	Tumor	72	A	7 (4+3)	pT3a	21	No
	A304	Tumor	62	A	7 (3+4)	pT3a	6	Yes
	A312	Tumor	62	A	7 (4+3)	pT3a	7.3	No
	A349	Tumor	74	A	7 (3+4)	pT3a	9.5	Yes
	A353	Tumor	65	A	7 (3+4)	pT3a	5	No
	A369	Tumor	67	A	8 (4+4)	pT3a	8.59	Yes
	A377	Tumor	72	A	10 (5+5)	pT3a	10	Yes
	A399	Tumor	75	A	8 (4+4)	pT3a	29	Yes
	A401	Tumor	65	A	9 (4+5)	pT3a	13	Yes
	A404	Tumor	64	A	7 (3+4)	pT3a	3.25	No
	A440	Tumor	57	A	7 (3+4)	pT3a	5.59	No
	A441	Tumor	70	A	7 (3+4)	pT3a	12	No
	A472	Tumor	68	A	7 (3+4)	pT3a	8.6	No
	A488	Tumor	71	A	7 (4+3)	pT3a	11.17	No
	A495	Tumor	72	A	9 (4+5)	pT3a	16	Yes
	A365	Tumor	66	A	9 (4+5)	pT3b	13.8	Yes
	A384	Tumor	71	A	9 (4+5)	pT3b	6	Yes
	A442	Tumor	56	A	7 (3+4)	pT3b	12	Yes
	A447	Tumor	71	A	8 (4+4)	pT3b	30	No
Hypertrophic patients (Hyper)	B375	Hypertrofic	73	B			5.9	No
	B389	Hypertrofic	68	B			4	No
	B390	Hypertrofic	63	B			5.6	No
	B391	Hypertrofic	63	B			5.8	No
	B394	Hypertrofic	66	B			4.5	No
	B395	Hypertrofic	63	B			5.1	No
	B396	Hypertrofic	63	B			6.7	No
	B409	Hypertrofic	60	B			4.7	No
	B411	Hypertrofic	69	B			10.8	No
	B413	Hypertrofic	73	B			9	No
	B415	Hypertrofic	72	B			6.5	No
	B419	Hypertrofic	60	B			5.4	No
	B420	Hypertrofic	69	B			6.5	No
	B421	Hypertrofic	62	B			5.7	No
	B423	Hypertrofic	75	B			11.1	No
	B425	Hypertrofic	63	B			8.6	No
	B426	Hypertrofic	56	B			9.2	No
	B428	Hypertrofic	68	B			6	No
	B432	Hypertrofic	67	B			4.9	No
	B433	Hypertrofic	79	B			8	No
	B434	Hypertrofic	76	B			5.9	No
	B439	Hypertrofic	67	B			5	No
	B446	Hypertrofic	64	B			4.4	No
	B453	Hypertrofic	60	B			6.1	No
	B454	Hypertrofic	78	B			7.5	No
	B455	Hypertrofic	66	B			4.4	No
	B456	Hypertrofic	64	B			5.6	No
	B457	Hypertrofic	75	B			6.8	No
	B467	Hypertrofic	57	B			5.8	No
	B468	Hypertrofic	75	B			5.9	No
	B469	Hypertrofic	64	B			6	No
	B470	Hypertrofic	72	B			5	No
	B478	Hypertrofic	65	B			5.2	No
	B480	Hypertrofic	67	B			5	No
	B483	Hypertrofic	74	B			6.8	No
	B484	Hypertrofic	66	B			5.6	No
	B487	Hypertrofic	67	B			4.3	No
	B489	Hypertrofic	65	B			13.1	No
	B490	Hypertrofic	54	B			6.8	No
	B491	Hypertrofic	73	B			12.6	No
	B493	Hypertrofic	53	B			5.2	No
	C368	HD	73	C			1.1	No
	C371	HD	66	C			1	No
	C372	HD	66	C			1.12	No
	C373	HD	65	C			2.64	No
	C376	HD	74	C			0.63	No
	C380	HD	75	C			0.6	No
	C382	HD	69	C			1.6	No
	C383	HD	74	C			1.1	No
	C385	HD	67	C			2.4	No
	C386	HD	62	C			1.5	No
	C407	HD	71	C			2.5	No
	C408	HD	72	C			0.3	No
	C424	HD	68	C			0.3	No
	C430	HD	57	C			1.2	No
	C431	HD	69	C			0.7	No
	C435	HD	67	C			0.5	No
	C461	HD	68	C			0.67	No
	C477	HD	77	C			1.1	No
Post-prostatectomy disease free survival patients (DF)	D437	Fol Up +	64	D	7 (3+4)	pT2a	6.7	No	58
	D449	Fol Up +	72	D	6 (3+3)	pT2a	5	No	93
	D362	Fol Up +	64	D	7 (3+4)	pT2b	5.6	No	23
	D445	Fol Up +	71	D	7 (3+4)	pT2b	4.1	No	67
	D476	Fol Up +	77	D	8 (4+4)	pT2b	6.1	No	84
	D347	Fol Up +	71	D	6 (3+3)	pT2c	7	No	16
	D355	Fol Up +	73	D	6 (3+3)	pT2c	7	No	17
	D357	Fol Up +	69	D	6 (3+3)	pT2c	10	No	35
	D358	Fol Up +	56	D	6 (3+3)	pT2c	8.2	No	73
	D360	Fol Up +	72	D	7 (3+4)	pT2c	2.05	No	33
	D378	Fol Up +	68	D	6 (3+3)	pT2c	7.5	No	94
	D379	Fol Up +	72	D	6 (3+3)	pT2c	10	No	35
	D381	Fol Up +	75	D	7 (3+4)	pT2c	7.36	No	11
	D387	Fol Up +	65	D	6 (3+3)	pT2c	5.7	No	4
	D392	Fol Up +	71	D	7 (3+4)	pT2c	6.8	No	49
	D393	Fol Up +	65	D	6 (3+3)	pT2c	7.7	No	17
	D397	Fol Up +	72	D	7 (3+4)	pT2c	5.06	No	48
	D400	Fol Up +	70	D	6 (3+3)	pT2c	8.2	No	65
	D402	Fol Up +	69	D	6 (3+3)	pT2c	15	No	84
	D412	Fol Up +	66	D	6 (3+3)	pT2c	5.7	No	41
	D418	Fol Up +	71	D	7 (3+4)	pT2c	4.4	No	90
	D422	Fol Up +	66	D	6 (3+3)	pT2c	6.8	No	69
	D436	Fol Up +	67	D	7 (3+4)	pT2c	7.2	No	48
	D438	Fol Up +	67	D	7 (3+4)	pT2c	4	No	61
	D448	Fol Up +	77	D	7 (3+4)	pT2c	10	No	51
	D450	Fol Up +	76	D	7 (3+4)	pT2c	5.24	No	61
	D452	Fol Up +	70	D	7 (3+4)	pT2c	8	No	37
	D459	Fol Up +	70	D	7 (4+3)	pT2c	5.4	No	62
	D465	Fol Up +	70	D	7 (3+4)	pT2c	7	No	22
	D473	Fol Up +	64	D	7 (3+4)	pT2c	6.25	No	60
	D474	Fol Up +	67	D	8 (4+4)	pT2c	5.96	No	69
	D475	Fol Up +	70	D	7 (3+4)	pT2c	7	No	54
	D479	Fol Up +	71	D	7 (3+4)	pT2c	5.2	No	54
	D481	Fol Up +	73	D	7 (3+4)	pT2c	4.9	No	15
	D482	Fol Up +	63	D	7 (3+4)	pT2c	5.6	No	31
	D486	Fol Up +	67	D	7 (3+4)	pT2c	6.2	No	24
	D388	Fol Up +	68	D	7 (3+4)	pT3a	6.5	No	23
	D406	Fol Up +	72	D	7 (3+4)	pT3a	8	No	52
	D410	Fol Up +	76	D	7 (4+3)	pT3a	8	No	45
	D417	Fol Up +	73	D	7 (4+3)	pT3a	21	No	18
	D463	Fol Up +	62	D	7 (3+4)	pT3a	6	No	56
	D464	Fol Up +	63	D	6 (3+3)	pT3a	7	No	16
	D466	Fol Up +	65	D	7 (4+3)	pT3a	10	No	30
	D496	Fol Up +	64	D	7 (3+4)	pT3a	6	No	64
Healthy donors (HD)	C368	Ctrl	73	C				No
	C371	Ctrl	66	C				No
	C372	Ctrl	66	C				No
	C373	Ctrl	65	C				No
	C376	Ctrl	74	C				No
	C380	Ctrl	75	C				No
	C382	Ctrl	69	C				No
	C383	Ctrl	74	C				No
	C385	Ctrl	67	C				No
	C386	Ctrl	62	C				No
	C407	Ctrl	71	C				No
	C408	Ctrl	72	C				No
	C424	Ctrl	68	C				No
	C430	Ctrl	57	C				No
	C431	Ctrl	69	C				No
	C435	Ctrl	67	C				No
	C461	Ctrl	68	C				No
	C477	Ctrl	77	C				No
Clinical data of the Colon and lung cancer cohorts
Cancer Type	Type	Code	pT	N	M
Colorectal cancer	Adenocarcinoma	C11	pT3	pN1
Colorectal cancer	Adenocarcinoma	C12	pT3	pN0	pMx
Colorectal cancer	Adenocarcinoma	C13	pT3	pN0	pMx
Colorectal cancer	Adenocarcinoma	C14	pT4	pN0
Colorectal cancer	Adenocarcinoma	C15	pT2	N0	pMx
Colorectal cancer	Adenocarcinoma	C17	pT3	N2
Colorectal cancer	Adenocarcinoma	C16B	pT1	Nx
Colorectal cancer	Adenocarcinoma	C19B	pT3	pN0	pMx
Colorectal cancer	Adenocarcinoma	C24	pT3	N0	pMx
Colorectal cancer	Adenocarcinoma	C25	pT2	pN0	pMx
Colorectal cancer	Adenocarcinoma	C27	pT2	pN0
Colorectal cancer	Adenocarcinoma	C28	pT4	pN1	pMx
Colorectal cancer	Adenocarcinoma	C29	pT3	pN2	pM1
Colorectal cancer	Adenocarcinoma	C30	pT3	pN1	pMx
Colorectal cancer	Adenocarcinoma	C21B	pT4	pN1	pMx
Colorectal cancer	Adenocarcinoma	C23B	pT3	pN2	pM1
Colorectal cancer	Adenocarcinoma	C26B	pT4b	pN0	pM1b
Colorectal cancer	Adenocarcinoma	C31	pT4b	N2b
Colorectal cancer	Adenocarcinoma	C32	pT1	pN0
Non-Small cell lung cancer	Squamous cell lung cancer	L12	pT1	pN1
Non-Small cell lung cancer	Squamous cell lung cancer	L13	pT2	pN2
Non-Small cell lung cancer	Squamous cell lung cancer	L15	pT2	pN0	pMx
Non-Small cell lung cancer	Squamous cell lung cancer	L16	pT2	pN0
Non-Small cell lung cancer	Squamous cell lung cancer	L17	pT3	Nx
Non-Small cell lung cancer	Squamous cell lung cancer	L18	pT2	pN0	pMx
Non-Small cell lung cancer	Squamous cell lung cancer	L20	pT2	pN0
Non-Small cell lung cancer	Squamous cell lung cancer	L25	pT2	pN0
Non-Small cell lung cancer	Squamous cell lung cancer	L26	NA	pN2
Non-Small cell lung cancer	Squamous cell lung cancer	L27	pT2	pN2
Non-Small cell lung cancer	Squamous cell lung cancer	L28	pT2	pN0	pMx
Non-Small cell lung cancer	Squamous cell lung cancer	L29	pT3	pN0	pMx
Non-Small cell lung cancer	Squamous cell lung cancer	L30	pT1	pN0	pMx
Non-Small cell lung cancer	Squamous cell lung cancer	L31	pT1	pN0
Non-Small cell lung cancer	Squamous cell lung cancer	L24B	pT2	pNx	pMx
Non-Small cell lung cancer	Squamous cell lung cancer	L23B	pT3	pN1
Non-Small cell lung cancer	Squamous Cell lung cancer	N37	Advanced with metastases
Non-Small cell lung cancer	Adenocarcinoma	N7	Advanced with metastases
Non-Small cell lung cancer	Squamous Cell lung cancer	N19	Advanced with metastases
Non-Small cell lung cancer	Adenocarcinoma	N20	Advanced with metastases
Non-Small cell lung cancer	Squamous Cell lung cancer	N10	Advanced with metastases
Non-Small cell lung cancer	Adenocarcinoma	N29	Advanced with metastases

## Sheet: TableS2
Supplementary Table S2. RPPA significant antigens of specific comparison
between Hypertrophic and PCa of training cohort.
N°	Antibody	P value
1	b-Catenin T41/S45	0.0044
2	c-Myc T58/S62	<0.0001
3	TGF-b	0.0212
4	4EBP1 T37/S46	0.0489
5	b-Catenin S33-37/T41	<.0001
6	c-Abl T735	0.0084
7	cleaved-Fodrin-α D1185	0.0027
8	EGFR Y1045	<.0001
9	FRS2-α Y436	0.0005
10	IGF1R-IR Y1135-6/Y1150-1	<.0001
11	IGF1R-IR Y1131/Y1146	0.0024
12	IRS1 S612	0.043
13	p38-MAPK T180/Y182	<.0001
14	PDGFR-β Y716	0.0006
15	RanGap1 S428	0.0006
16	SGK S422	0.0298
17	SHC Y317	<.0001
18	EGFR Y1148	0.0003
19	EGFR Y1173	0.0022
20	SAP/JNK T183/Y185	0.0345
21	Stat3 S727	0.0398
22	LKB1 S334	0.0007
23	LKB1 S428	0.0505
24	p70S6K S371	0.0401
25	p70S6K T389	0.0216
26	Wnt5a/b	0.0088

## Sheet: TableS3
Supplementary Table S3. RPPA significant antigens of specific comparison
between Disease-free and PCa of training cohort.
N°	Antibody	P value
1	b-Catenin T41/S45	<0.0001
2	c-Myc T58/S62	<0.0001
3	TGF-b	<0.0001
4	4EBP1 T37/S46	0.0158
5	b-Catenin S33-37/T41	0.0051
6	c-Abl T735	0.0152
7	cleaved-Fodrin-α D1185	<0.0001
8	EGFR Y1045	<0.0001
9	FRS2-α Y436	0.0122
10	IGF1R-IR Y1135-6/Y1150-1	<0.0001
11	IGF1R-IR Y1131/Y1146	0.0321
12	IRS1 S612	0.0466
13	p38-MAPK T180/Y182	<0.0001
14	PDGFR-β Y716	0.0031
15	RanGap1 S428	0.0067
16	SGK S422	0.0162
17	SHC Y317	0.0023
18	PD-L1	0.0113
19	ErbB2 Y1248	0.0021
20	ErbB3 Y1289	0.0096
21	MDM2 S166	<0.0001
22	Met	0.0004
23	PSA	0.0004
24	Smad2 S465	<0.0001
25	SRC-family Y416	0.0021
26	Stat5 Y694	0.0007
27	AKT T308	0.0199
28	Androgen Rec. S81	0.0245
29	c-Abl Y245	0.0274
30	c-RAF S259	0.0474
31	SEK1 S80	0.0074
32	TSC2 Y1571	0.0045
33	SGK3	0.0123
34	Survivin	0.0116
35	cMYC	0.0001

## Sheet: TableS4
Supplementary Table S4. RPPA significant antigens of specific comparison
between Healthy Donors and PCa of training cohort.
N°	Antibody	P value
1	b-Catenin T41/S45	0.0042
2	c-Myc T58/S62	<0.0001
3	4EBP1 T37/S46	0.0085
4	b-Catenin S33-37/T41	0.0118
5	cleaved-Fodrin-α D1185	<.0001
6	EGFR Y1045	0.0003
7	FRS2-α Y436	0.0027
8	IGF1R-IR Y1135-6/Y1150-1	0.0018
9	IGF1R-IR Y1131/Y1146	0.0034
10	IRS1 S612	0.0016
11	p38-MAPK T180/Y182	0.0095
12	PDGFR-β Y716	0.0126
13	SGK S422	0.0220
14	Wnt5a/b	0.0217
15	MDM2 S166	0.0472
16	SRC-family Y416	0.0264
17	AKT T308	0.0024
18	Androgen Rec. S81	0.0124
19	SEK1 S80	0.0058
20	TSC2 Y1571	0.0371
21	PD-L1	0.0072
22	p70S6K T412	0.0067
23	c-Myc	0.0063
24	4EBP1 T70	0.0082
25	MSK S360	0.0048
26	PDGFRa Y754	0.0082
27	RANKL	0.0033
28	VEGFR2 Y996	0.0585

## Sheet: TableS5
Supplementary Table S5. Clinical data of the risk assessment retrospective cohort of prostate cancer.
PATIENT	TYPE	AGE	GROUP	GL score	pTNM	ISUP-Grading	PSA (ng/ml)	Follow-up (months after prostatectomy)	Recurrence
P125	Tumor	57	PROSTATE_LOW RISK	6 (3+3)	pT2a	G1	6.1	180	NO
P126	Tumor	54	PROSTATE_LOW RISK	6 (3+3)	pT2a	G1	8.5	180	Yes
P127	Tumor	64	PROSTATE_LOW RISK	7 (3+4)	pT2a	G2	5	180	NO
P128	Tumor	44	PROSTATE_LOW RISK	7 (3+4)	pT2a	G2	6	180	NO
P129	Tumor	56	PROSTATE_LOW/Intermediate RISK	7 (3+4)	pT2b	G2	9	180	NO
P131	Tumor	62	PROSTATE_LOW/Intermediate RISK	5 (3+2)	pT2c	G2	5	180	NO
P133	Tumor	65	PROSTATE_LOW/Intermediate RISK	7 (3+4)	pT2c	G2	5.2	180	NO
P137	Tumor	60	PROSTATE_LOW/Intermediate RISK	7 (3+4)	pT2c	G2	7.4	180	Yes
P121	Tumor	63	PROSTATE_HIGH RISK	9 (4+5)	pT3a	G5	30	180	Yes
P122	Tumor	57	PROSTATE_HIGH RISK	7 (3+4)	pT3a	G4	7.4	180	NO
P123	Tumor	65	PROSTATE_HIGH RISK	7 (4+3)	pT3a	G4	10.9	180	NO
P124	Tumor	62	PROSTATE_HIGH RISK	7 (4+3)	pT3a	G4	7	180	Yes
P138	Tumor	62	PROSTATE_HIGH RISK	7 (3+4)	pT3a	G4	8.5	180	NO
P139	Tumor	62	PROSTATE_HIGH RISK	7 (4+3)	pT4a	G5	9.3	180	Yes
P140	Tumor	58	PROSTATE_HIGH RISK	7 (4+3)	pT3a	G4	15	180	NO
P141	Tumor	58	PROSTATE_HIGH RISK	7 (3+4)	pT3b	G5	9.1	180	N/A
P146	Tumor	63	PROSTATE_HIGH RISK	7 (4+3)	pT2c	G3	11	180	Yes
P147	Tumor	51	PROSTATE_HIGH RISK	7 (4+3)	pT2c	G3	7.5	180	NO
P148	Tumor	60	PROSTATE_HIGH RISK	7 (4+3)	pT3a	G4	7	180	Yes
P111	Advanced Tumor		PROSTATE_CASTRATION RESISTENT	N/A	N/A
P112	Advanced Tumor		PROSTATE_CASTRATION RESISTENT	N/A	N/A
P113	Advanced Tumor		PROSTATE_CASTRATION RESISTENT	N/A	N/A
P115	Advanced Tumor		PROSTATE_CASTRATION RESISTENT	N/A	N/A
P116	Advanced Tumor		PROSTATE_CASTRATION RESISTENT	N/A	N/A
P119	Advanced Tumor		PROSTATE_CASTRATION RESISTENT	N/A	N/A
