# Supplementary material for: Diagnostic and prognostic potential of the proteomic profiling of serum-derived extracellular vesicles in prostate cancer
Source: Cell Death Dis. 2021 Jun 21;12(7):636. doi: 10.1038/s41419-021-03909-z (PMC8215487; doi:10.1038/s41419-021-03909-z)
Supplement: Supplementary file 14 — Supplementary Material [file 41419_2021_3909_MOESM14_ESM.xlsx]

## Sheet: Foglio1
Antibody	Company	Catalog #	RPPA Dilution
4EBP1 T37/46	Cell Signaling Technology	9459	1:100
4EBP1 T70	Cell Signaling Technology	9455	1:200
AKT	Cell Signaling Technology	9272	1:500
AKT S473	Cell Signaling Technology	4058	1:100
AKT T308	Cell Signaling Technology	9275	1:50
ALK	Cell Signaling Technology	3633	1:50
ALK Y1586	Cell Signaling Technology	3343	1:500
ALK Y1604	Cell Signaling Technology	3341	1:50
Androgen Receptor (AR)	Cell Signaling Technology	3202	1:250
Androgen Receptor S81	Millipore	07-1375	1:1000
Androgen Receptor V7 (ARV7)	Abcam	ab198394	1:100
a-Raf S299	Cell Signaling Technology	4431	1:50
β-Catenin S33-37/T41	Cell Signaling Technology	9561	1:100
β-Catenin T41/S45	Cell Signaling Technology	9565	1:50
c-Abl T735	Cell Signaling Technology	2864	1:100
c-Abl Y245	Cell Signaling Technology	2861	1:50
c-Kit Y719	Cell Signaling Technology	3391	1:50
cleaved-Fodrin-α D1185	Cell Signaling Technology	2121	1:100
cleaved-PARP D214	Cell Signaling Technology	9541	1:100
c-Myc	Cell Signaling Technology	9402	1:100
c-Myc S62	Cell Signaling Technology	13748	1:200
c-Myc T58/S62	Millipore	04-217	1:100
c-Raf S259	Cell Signaling Technology	9421	1:100
c-Raf S338	Cell Signaling Technology	9427	1:200
EGFR	Cell Signaling Technology	2232	1:100
EGFR Y1045	Cell Signaling Technology	2237	1:50
EGFR Y1068	Cell Signaling Technology	2234	1:50
EGFR Y1148	Cell Signaling Technology	4404	1:100
EGFR Y1173	Cell Signaling Technology	4407	1:100
EGFR Y992	Cell Signaling Technology	2235	1:50
Elk1 S383	Cell Signaling Technology	9181	1:100
ErbB2 Y1248	Imgenex	IMG-90189-1	1:500
ErbB3	Cell Signaling Technology	4754	1:500
ErbB3 Y1289	Cell Signaling Technology	4791	1:200
ErbB4	Cell Signaling Technology	4795	1:50
ERG	Abcam	5115-1	1:200
ERK1/2 T202/Y204	Cell Signaling Technology	9101	1:1000
FOXO1 S256	Cell Signaling Technology	9461	1:100
FRS2-α Y436	Cell Signaling Technology	3861	1:50
Glucocorticoid Receptor S211	Cell Signaling Technology	4161	1:100
GSK3-α/β S21/9	Cell Signaling Technology	9331	1:100
GSK3-α/β S279/216	Biosource/Invitrogen	44-604	1:500
GSK3-β S9	Cell Signaling Technology	9336	1:100
IGF1R/IR Y1131/Y1146	Cell Signaling Technology	3021	1:500
IGF1R/IR Y1135-6/Y1150-1	Cell Signaling Technology	3024	1:500
IL-6	Biovision	5143-100	1:100
Integrin-β5	Santa Cruz Biotechnology	sc-390186	1:100
IRS1 S612	Cell Signaling Technology	2386	1:200
LKB1 S334	Cell Signaling Technology	3055	1:25
LKB1 S428	Cell Signaling Technology	3482	1:50
MDM2 S166	Cell Signaling Technology	3521	1:100
MEK1/2 S217/S221	Cell Signaling Technology	9121	1:100
Met	Cell Signaling Technology	8198	1:100
MSK1 S360	Cell Signaling Technology	9594	1:25
mTOR S2481	Cell Signaling Technology	2974	1:100
Nanog	Cell Signaling Technology	3580	1:1000
NDGR1 T346	Cell Signaling Technology	5482	1:100
p38-MAPK T180/Y182	Cell Signaling Technology	9211	1:100
p70S6K S371	Cell Signaling Technology	9208	1:50
p70S6K T389	Cell Signaling Technology	9205	1:100
p70S6K T412	Upstate/Millipore	07-018	1:500
p90RSK S380	Cell Signaling Technology	9341	1:400
PDGFR-α Y754	Cell Signaling Technology	2992	1:500
PDGFR-β Y716	Millipore	07-021	1:200
PDGFR-β Y751	Cell Signaling Technology	3161	1:50
PD-L1	Cell Signaling Technology	13684	1:100
PRAS40 T246	Biosource/Invitrogen	44-1100	1:1000
PSA	Cell Signaling Technology	5365	1:100
RanGap1 S428	Sigma	R5280	1:100
RANKL	Novus	NBP1-31140	1:100
SAPK/JNK T183/Y185	Cell Signaling Technology	9251	1:100
SEK1 S80	Cell Signaling Technology	9155	1:25
SGK1 S422	Santa Cruz Biotechnology	sc-16745-R	1:200
SGK1 S78	Cell Signaling Technology	5599	1:100
SGK1 T256	Invitrogen	44-1260G	1:100
SGK3	Cell Signaling Technology	8156	1:100
SHC Y317	Millipore	07-206	1:200
Smad1/5/8 S463-5/S463-5/S426-8	Cell Signaling Technology	9511	1:50
Smad2 S465/467	Cell Signaling Technology	3101	1:200
Sox2	Cell Signaling Technology	2748	1:100
SPARC	Tebu-Bio	MONX10928	1:50
SRC Y527	Cell Signaling Technology	2105	1:200
SRC-family Y416	Cell Signaling Technology	2101	1:200
Stat3	Cell Signaling Technology	9132	1:250
Stat3 S727	Cell Signaling Technology	9134	1:100
Stat3 Y705	Cell Signaling Technology	9145	1:200
Stat5	Cell Signaling Technology	9358	1:200
Stat5 Y694	Cell Signaling Technology	9351	1:50
Survivin	Cell Signaling Technology	2808	1:100
TGF-β	Cell Signaling Technology	3709	1:1000
TSC2 Y1571	Cell Signaling Technology	3614	1:50
VEGFR2	Cell Signaling Technology	2479	1:200
VEGFR2 Y1175	Cell Signaling Technology	2478	1:50
VEGFR2 Y996	Cell Signaling Technology	2474	1:100
Wnt5a/B	Cell Signaling Technology	2530	1:100
